# Supplementary material for: The Use of 3D-Printed Polymer Components for the Removal of Heavy Metals and Dyes from Water: A Systematic Literature Review
Source: Polymers (Basel). 2026 Apr 24;18(9):1029. doi: 10.3390/polym18091029 (PMC13165334; doi:10.3390/polym18091029)
Supplement: Supplementary file 1 [file polymers-18-01029-s001.zip]

Archive with 6 entries (6 files):
- Table S4_dye_table.pdf
- .DS_Store
- Figure S1_PRISMA.png
- Table S1_polymers-4256026 PRISMA_2020_checklist.pdf
- Table S2_query_table.pdf
- Table S3_heavymetal_table.pdf
